# Supplementary material for: New data on Neotropical Scolytus Geoffroy, 1762 with description of five new species from Peru (Coleoptera, Curculionidae, Scolytinae)
Source: Zookeys. 2010 Sep 17;(56):65–104. doi: 10.3897/zookeys.56.519 (PMC3088330; doi:10.3897/zookeys.56.519)
Supplement: XML Treatment for Scolytus angustatus [file zookeys.56.519-treatment2.xml]

<!DOCTYPE tp:taxon-treatment
  PUBLIC "-//TaxonX//DTD Taxonomic Treatment Publishing DTD v0 20100105//EN" "tax-treatment-NSO.dtd">
<tp:taxon-treatment xmlns:tp="http://www.plazi.org/taxpub"><tp:treatment-meta><mixed-citation publication-type="journal"><person-group><name><surname>V. Petrov</surname><given-names>Alexander</given-names></name><name><surname>Y. Mandelshtam</surname><given-names>Michail</given-names></name></person-group><article-title>New data on Neotropical <italic>Scolytus</italic> Geoffroy, 1762 with description of five new species from Peru (Coleoptera, Curculionidae, Scolytinae)</article-title><source>Zookeys</source><day>17</day><month>9</month><year>2010</year><volume>2010</volume><issue>56</issue><fpage>65</fpage><lpage>104</lpage><pub-id pub-id-type="doi">10.3897/zookeys.56.519</pub-id></mixed-citation></tp:treatment-meta><tp:nomenclature><tp:taxon-name>
                    	<tp:taxon-name-part taxon-name-part-type="genus">Scolytus</tp:taxon-name-part> 
                    	<tp:taxon-name-part taxon-name-part-type="species">angustatus</tp:taxon-name-part>
                    </tp:taxon-name><tp:taxon-authority>Browne, 1970</tp:taxon-authority><xref ref-type="fig" rid="F3">Figs 3</xref><xref ref-type="fig" rid="F4">4</xref><tp:nomenclature-citation-list><tp:nomenclature-citation><tp:taxon-name>Scolytus facialis</tp:taxon-name><comment>Schedl, 1973, syn. n.</comment></tp:nomenclature-citation></tp:nomenclature-citation-list></tp:nomenclature><tp:treatment-sec sec-type="Material examined"><title>Material examined.</title><p>Brazil: Santarem, Holotype of <tp:taxon-name>Scolytus angustatus</tp:taxon-name> Browne ♂, BMNH; Maturaca, Amazonas, alto Rio Cauaburi, 12–17.XII.1962, J.Bechyne, Holotype of <tp:taxon-name>Scolytus facialis</tp:taxon-name> Schedl ♀, NHMW. Peru: Loreto province, 60 km SW from Iquitos to Nauta, Itaya river, 120 m, S4°11'; W73°26', 9–12.02.2007 A. Petrov (2♂♂, 2♀♀)</p></tp:treatment-sec><tp:treatment-sec sec-type="Diagnosis"><title>Diagnosis.</title><p>The male of species is related to male <tp:taxon-name>Scolytus costellatus</tp:taxon-name> Chapuis, distinguished by small punctures of frons, by the shorter, transverse costa in the basal centre of second abdominal sternite, in male lateral parts of second and third sternites with sharpened tubercles; in female front with median elevated line, longitudinal impression in upper portion of front and with two orange fringes overhanging front from vertex; front of female with slightly elevated median line from epistoma up to center of front, vertex with two symmetrically orange fringes</p><fig id="F3" position="float" orientation="portrait"><label>Figure 3.</label><caption><p>Head of <tp:taxon-name>Scolytus angustatus</tp:taxon-name> male</p></caption><graphic xmlns:xlink="http://www.w3.org/1999/xlink" xlink:href="ZooKeys-056-065-g003.jpg" position="float" orientation="portrait" xlink:type="simple"/></fig><fig id="F4" position="float" orientation="portrait"><label>Figure 4.</label><caption><p>Head of <tp:taxon-name>Scolytus angustatus</tp:taxon-name> female</p></caption><graphic xmlns:xlink="http://www.w3.org/1999/xlink" xlink:href="ZooKeys-056-065-g004.jpg" position="float" orientation="portrait" xlink:type="simple"/></fig></tp:treatment-sec><tp:treatment-sec sec-type="Description"><title>Description.</title><sec sec-type="Male"><title>Male:</title><p>body length 2.9–3.6 mm, 2.1–2.2 times as long as wide; body reddish-brown, shining, covered with pale hairs. Head reddish brown with black mandibles and brown antennae. Front slightly convex, nearly flat, upper half feebly flat<!--PageBreak-->tened, lower half with a weak median crest. Front minutely punctured, more abundant at lateral parts of front and above mandibles. Lateral sides of front evenly rounded and covered by long yellow recumbent hairs forming a brush. At upper part of front, hairs sparser. Central frontal area nearly devoid of hairs, its lower part with small keel-like tubercle. Antennae brown, club of elliptical form, longitudinally elongated. Pronotal length is approximately equal to its width, 1.0–1.1 times as long as wide, reddish brown, its surface shining, evenly punctured; in apical portion of pronotum points are larger and set denser. Apical portion of pronotum lateral sides with recumbent pale hairs. Pronotum separated from prothorax by a well-defined edge. Puncturation of lateral surface of prothorax (propleura) is shallow, unconspicuous. Prothorax covered by sparse, recumbent pale hairs.</p><p>Scutellum of triangular form, set deeply in scutellar depression, covered by short pale hairs.</p><p>Elytra 1.0–1.1 times as long as wide, 1.0–1.2 times as long as pronotum; striae distinctly, narrowly impressed; interstriae about three times as wide as striae. Interstrial punctures are small, organized into regular rows; there are larger fovea between the small punctures of interstriae; fovea with short pale hairs. Vestiture of elytra at interstriae of rather stout hairs, some rows extending to basal half (2, 5, 7), in other hairs present only near declivity (1, 3, 4, 6).</p><p>Central portion of first abdominal sternite curved backwards forming an arc. Second sternite is considerably impressed in relation to posterior margin of first sternite. Lateral sides of second sternite posterior margin with small denticles. Third, fourth and fifth abdominal sternites form an angle of 70º with first sternite. Lateral sides of third and fourth abdominal sternites carry pair of blunt small tubercles each. Fifth sternite is broadly impressed, with sharply elevated rim at posterior margin. Sternite surface is dull, faintly shagreen, covered with erect golden hairs of moderate length. Fifth sternite glabrous. Legs are reddish-brown, covered by short pale hairs.<!--PageBreak--></p><p>Female differs from male by frontal structure and vestiture and also by form of abdomen.</p></sec><sec sec-type="Female"><title>Female:</title><p>frons convex, without median tubercle, median one-fourth moderately sulcate from near middle of frons to vertex; lateral sides of female front are covered by densely set brown hairs of moderate length. Upper margin of frontal brush attains the upper margin of eyes; here paired bundles of longer, densely set hairs from vertex overhang frontal brush; apices of these bundles directed one to another. Elytra are essentially as in male, striae narrowly impressed; interstriae about three times as wide as striae. Vestiture of elytra in some rows extending to basal half (2, 5, 7), in other only near declivity (1, 3, 4, 6). Posterior margin of first segment is thickened and curved backwards in the form of horseshoe; second abdominal sternite set vertically. Lateral sides of abdominal sternites unarmed. Sternites are covered with long pale hairs with their apices curved.</p></sec><sec sec-type="Notes"><title>Notes.</title><p>S. L.<xref ref-type="bibr" rid="B6">Wood (2007)</xref> treated <tp:taxon-name>Scolytus facialis</tp:taxon-name> as a separate species but did not include it into his species key due to the fact that “the exact placement of this species in classification cannot be determined until the male is found” (2007). Findings in Peru have provided males and solved the question of the placement of <tp:taxon-name>Scolytus facialis</tp:taxon-name> in the genus.</p></sec></tp:treatment-sec><ref-list><ref id="B6"><mixed-citation xmlns:xlink="http://www.w3.org/1999/xlink" xlink:type="simple"><person-group><name name-style="western"><surname>Wood</surname><given-names>SL</given-names></name></person-group> (<year>2007</year>)<source> Bark and ambrosia beetles of South America (Coleoptera, Scolytidae)</source>. <publisher-name>Western North American Naturalist</publisher-name>, <publisher-loc>Provo, Utah</publisher-loc>, <lpage>900</lpage> pp.</mixed-citation></ref></ref-list></tp:taxon-treatment>
