# Supplementary material for: New data on Neotropical Scolytus Geoffroy, 1762 with description of five new species from Peru (Coleoptera, Curculionidae, Scolytinae)
Source: Zookeys. 2010 Sep 17;(56):65–104. doi: 10.3897/zookeys.56.519 (PMC3088330; doi:10.3897/zookeys.56.519)
Supplement: XML Treatment for Scolytus antennatus [file zookeys.56.519-treatment3.xml]

<!DOCTYPE tp:taxon-treatment
  PUBLIC "-//TaxonX//DTD Taxonomic Treatment Publishing DTD v0 20100105//EN" "tax-treatment-NSO.dtd">
<tp:taxon-treatment xmlns:tp="http://www.plazi.org/taxpub"><tp:treatment-meta><mixed-citation publication-type="journal"><person-group><name><surname>V. Petrov</surname><given-names>Alexander</given-names></name><name><surname>Y. Mandelshtam</surname><given-names>Michail</given-names></name></person-group><article-title>New data on Neotropical <italic>Scolytus</italic> Geoffroy, 1762 with description of five new species from Peru (Coleoptera, Curculionidae, Scolytinae)</article-title><source>Zookeys</source><day>17</day><month>9</month><year>2010</year><volume>2010</volume><issue>56</issue><fpage>65</fpage><lpage>104</lpage><pub-id pub-id-type="doi">10.3897/zookeys.56.519</pub-id></mixed-citation></tp:treatment-meta><tp:nomenclature><tp:taxon-name>
                    	<tp:taxon-name-part taxon-name-part-type="genus">Scolytus</tp:taxon-name-part> 
                    	<tp:taxon-name-part taxon-name-part-type="species">antennatus</tp:taxon-name-part>
                    </tp:taxon-name><tp:taxon-authority>Schedl, 1935</tp:taxon-authority><xref ref-type="fig" rid="F5">Fig. 5</xref></tp:nomenclature><tp:treatment-sec sec-type="Material examined"><title>Material examined.</title><p>Brazil: Sao Paulo. Bahia, Cepec, Ilheus, 1.III.1961, blacklight, Kaston; Mato Grosso, Xingu, XI-1961, Alvarenga &amp; Bokerman NHMW; Peru: Loreto province, 20 km NE from Iquitos, Momon river, Gen Gen vill.,120 m a.s.l., 6.02.2007. A.Petrov (1♂, 1♀).</p><fig id="F5" position="float" orientation="portrait"><label>Figure 5.</label><caption><p>Habitus of <tp:taxon-name>Scolytus antennatus</tp:taxon-name></p></caption><graphic xmlns:xlink="http://www.w3.org/1999/xlink" xlink:href="ZooKeys-056-065-g005.jpg" position="float" orientation="portrait" xlink:type="simple"/></fig></tp:treatment-sec><tp:treatment-sec sec-type="Diagnosis"><title>Diagnosis.</title><p>This species differs from other species of <tp:taxon-name>Scolytus</tp:taxon-name> by the strongly enlarged and elongated club of antennae in both sexes; club is more than three times <!--PageBreak-->longer than the combined length of scapus and funiculus; also by the oblique light band on the elytra and by the pecularitites of abdomen in male and in female.</p></tp:treatment-sec><tp:treatment-sec sec-type="Description"><title>Description.</title><sec sec-type="Male"><title>Male:</title><p>Length 1.9 –3.1 mm, 2.1–2.6 times as long as wide; color reddish-brown. Front broadly flattened from epistoma to well above upper level of eyes; surface finely aciculate; all frontal surface is covered by pale hairs, at sides of front and in its upper part hairs are thicker and longer, their apices bend towards frontal centre; epistoma with brush of hairs overhanging mandibles. Antennae reddish-brown with strongly elongated club, length of club 0.7 mm, club 2.3 times as long as wide; length of club 3 times greater than the combined length of scapus and funiculus. Pronotum reddish-brown, 1.0–1.1 times as long as wide; surface shining, punctures small on base and disk, 3 times as large near anterior margin, larger in lateral areas of pronotum; anterior margin with sparse pale hairs. Lateral sides of the prosternite (propleura) abundantly punctured with small points bearing short, pale, scale-like hairs, punctures of prosternite are significantly smaller compared to punctures of lateral portion of pronotum.</p><p>Elytra bicolorous, central portion of elytra with an oblique light band. Elytra 1.2 times as long as wide; 1.1–1.3 times as long as pronotum; elytral puncturation is very variable, diameter of punctures may differ by 1/3 of diameter in separate specimens. Punctures form linear striae, the striae feebly to not impressed; interstriae smooth, shining, punctures very small. Declivity very weak with sparse, short, pale recumbent hairs. Abdomen is reddish-brown. Second abdominal sternite oblique, angle with first sternite obtuse, anterior margin of second sternite weakly elevated, subcostate, fifth sternite elevated in anterior portion, with a large, weakly compressed median spine on anterior half, in posterior portion fifth sternite is slightly impressed. Abdominal surface dull, very faintly shagreen, pale hairs at abdomen sparse and short, apices directed towards median portion of sternites. Legs reddish-brown with sparse hairs.</p></sec><sec sec-type="Female"><title>Female:</title><p>similar to male except frons convex on upper half, vestiture less abundant, but much longer on upper half; second sternite with large dark tubercle of triangular<!--PageBreak--> form occupying median portion of sternite from its anterior margin up to the middle; fifth sternite unarmed.</p></sec></tp:treatment-sec><tp:treatment-sec sec-type="Notes"><title>Notes.</title><p>The species is recorded from Peru for the first time. The specimens were collected in the barrier trap set at a forest clearing.</p></tp:treatment-sec></tp:taxon-treatment>
