# Supplementary material for: New data on Neotropical Scolytus Geoffroy, 1762 with description of five new species from Peru (Coleoptera, Curculionidae, Scolytinae)
Source: Zookeys. 2010 Sep 17;(56):65–104. doi: 10.3897/zookeys.56.519 (PMC3088330; doi:10.3897/zookeys.56.519)
Supplement: XML Treatment for Scolytus canellae [file zookeys.56.519-treatment5.xml]

<!DOCTYPE tp:taxon-treatment
  PUBLIC "-//TaxonX//DTD Taxonomic Treatment Publishing DTD v0 20100105//EN" "tax-treatment-NSO.dtd">
<tp:taxon-treatment xmlns:tp="http://www.plazi.org/taxpub"><tp:treatment-meta><mixed-citation publication-type="journal"><person-group><name><surname>V. Petrov</surname><given-names>Alexander</given-names></name><name><surname>Y. Mandelshtam</surname><given-names>Michail</given-names></name></person-group><article-title>New data on Neotropical <italic>Scolytus</italic> Geoffroy, 1762 with description of five new species from Peru (Coleoptera, Curculionidae, Scolytinae)</article-title><source>Zookeys</source><day>17</day><month>9</month><year>2010</year><volume>2010</volume><issue>56</issue><fpage>65</fpage><lpage>104</lpage><pub-id pub-id-type="doi">10.3897/zookeys.56.519</pub-id></mixed-citation></tp:treatment-meta><tp:nomenclature><tp:taxon-name>
                    	<tp:taxon-name-part taxon-name-part-type="genus">Scolytus</tp:taxon-name-part> 
                    	<tp:taxon-name-part taxon-name-part-type="species">canellae</tp:taxon-name-part>
                    </tp:taxon-name><tp:taxon-authority>Wood, 2007</tp:taxon-authority><xref ref-type="fig" rid="F7">Fig. 7</xref></tp:nomenclature><tp:treatment-sec sec-type="Material examined"><title>Material examined.</title><p>PERU: Loreto province, left bank of Amazon River 58 km SW from Iquitos to Nauta, Itaya river, 120 m a.s.l., 9.V.2009. A.V. Petrov (3 ♂♂).<!--PageBreak--></p><fig id="F7" position="float" orientation="portrait"><label>Figure 7.</label><caption><p>Habitus of <tp:taxon-name>Scolytus canellae</tp:taxon-name> ,male</p></caption><graphic xmlns:xlink="http://www.w3.org/1999/xlink" xlink:href="ZooKeys-056-065-g007.jpg" position="float" orientation="portrait" xlink:type="simple"/></fig></tp:treatment-sec><tp:treatment-sec sec-type="Diagnosis"><title>Diagnosis.</title><p>The species can be distinguished from other representatives of the genus by body shape, and by the form and position of the tubercle on the second abdominal sternite.</p><sec sec-type="Male"><title>Male:</title><p>body length 3.0–3.3 mm, 1.7–1.9 times as long as wide; body black, shining. Head black, its surface shining. Front transversely flattened eye to eye, longitudinally weakly convex from epistoma to vertex. Frontal surface densely longitudinally aciculate and with small shallow punctures between wrinkles. Median line slightly below frontal center weakly elevated, forming an inconspicuous tubercle (in some specimens with faintly elevated longitudinal keel). Frontal surface with densely set brown hairs, at lateral sides of front these hairs longer, their apices oriented towards center of the front. Median line devoid of hairs. Antennae reddish-brown or grayish-brown. Club of elliptical form with evenly rounded apex, covered with densely set short yellowish hairs. Pronotum 0.85–0.9 times as long as wide. Its surface smooth, shining, evenly punctured on base and on disc, punctures being larger near anterolateral angles. Pronotum is divided from propleura by the well developed acute margin. Lateral sides of prothorax (propleura) densely and evenly punctured by punctures equal to those at lateral margin of pronotum. Pronotum and propleura glabrous, with only 2–3 hairs at anterolateral margins.</p><p>Scutellum of triangular form, set deeply in scutellar impression.</p><p>Elytra black, 0.65–0.9 times as long as wide, 0.9 times as long as pronotum, striae and interstriae narrowly, about equally impressed, interstriae punctures spaced by 2 diameters of a puncture, punctures separated by diameter of puncture. Posterior elytral margin with sparse, short erect hairs forming short rows. Abdomen black, its surface dull, all sternites are evenly punctured, punctures on second sternite are slightly larger than punctures at sternites 3–5; width of second sternite two times greater than length, second sternite vertical in relation to first sternite, with a very small, median spine near posterior margin; fifth sternite with elevated posterior margin; sternites are covered with short erect brown hairs. Legs reddish-brown with short pale hairs.</p></sec><sec sec-type="Female"><title>Female:</title><p><!--PageBreak-->Similar to male except front more finely sculptured; second sternite without spine (Wood, 2007).</p></sec></tp:treatment-sec><tp:treatment-sec sec-type="Notes"><title>Notes.</title><p>We have not seen female specimens. S.L. Wood described the species from pale teneral beetles, the mature imago is black.</p></tp:treatment-sec></tp:taxon-treatment>
