# Supplementary material for: New data on Neotropical Scolytus Geoffroy, 1762 with description of five new species from Peru (Coleoptera, Curculionidae, Scolytinae)
Source: Zookeys. 2010 Sep 17;(56):65–104. doi: 10.3897/zookeys.56.519 (PMC3088330; doi:10.3897/zookeys.56.519)
Supplement: XML Treatment for Scolytus lindemani [file zookeys.56.519-treatment9.xml]

<!DOCTYPE tp:taxon-treatment
  PUBLIC "-//TaxonX//DTD Taxonomic Treatment Publishing DTD v0 20100105//EN" "tax-treatment-NSO.dtd">
<tp:taxon-treatment xmlns:tp="http://www.plazi.org/taxpub"><tp:treatment-meta><mixed-citation publication-type="journal"><person-group><name><surname>V. Petrov</surname><given-names>Alexander</given-names></name><name><surname>Y. Mandelshtam</surname><given-names>Michail</given-names></name></person-group><article-title>New data on Neotropical <italic>Scolytus</italic> Geoffroy, 1762 with description of five new species from Peru (Coleoptera, Curculionidae, Scolytinae)</article-title><source>Zookeys</source><day>17</day><month>9</month><year>2010</year><volume>2010</volume><issue>56</issue><fpage>65</fpage><lpage>104</lpage><pub-id pub-id-type="doi">10.3897/zookeys.56.519</pub-id></mixed-citation></tp:treatment-meta><tp:nomenclature><tp:taxon-name>
                    	<tp:taxon-name-part taxon-name-part-type="genus">Scolytus</tp:taxon-name-part>
                    	<tp:taxon-name-part taxon-name-part-type="species">lindemani</tp:taxon-name-part>
                    	<object-id xmlns:xlink="http://www.w3.org/1999/xlink" xlink:type="simple">urn:lsid:zoobank.org:act:1AF1664C-62A1-45F9-A028-B4CA62AF9AD7</object-id>
                    </tp:taxon-name><tp:taxon-status xmlns:xlink="http://www.w3.org/1999/xlink" xlink:type="simple">sp. n.</tp:taxon-status><xref ref-type="fig" rid="F14">Figs 14</xref><xref ref-type="fig" rid="F15">15</xref></tp:nomenclature><tp:treatment-sec sec-type="Type locality"><title>Type locality.</title><p>Peru, Loreto province, left bank of Amazon River, Itaya River S04.15.503 W073.28.035, 62 km SW from Iquitos.</p></tp:treatment-sec><tp:treatment-sec sec-type="Type material"><title>Type material.</title><p>Holotype ♀ (ZMM): PERU: LORETO PROVINCE: Itaya river, left bank of Amazon River, 58 km SSW from Iquitos to Nauta, 120 m a.s.l. 3.02.2006 leg.. A.V. Petrov.</p><fig id="F14" position="float" orientation="portrait"><label>Figure 14.</label><caption><p>Habitus, dorsal view of <tp:taxon-name>Scolytus lindemani</tp:taxon-name>, female</p></caption><graphic xmlns:xlink="http://www.w3.org/1999/xlink" xlink:href="ZooKeys-056-065-g014.jpg" position="float" orientation="portrait" xlink:type="simple"/></fig></tp:treatment-sec><tp:treatment-sec sec-type="Diagnosis"><title>Diagnosis.</title><p>Differs from <tp:taxon-name>Scolytus spinidens</tp:taxon-name> by the shape of the abdomen and by the armature of the second abdominal sternite.</p></tp:treatment-sec><tp:treatment-sec sec-type="Description"><title>Description.</title><sec sec-type="Female"><title>Female:</title><p>body length 2.0 mm, 2.5 times as long as wide; color reddish brown. Front light brown, faintly shining, strongly convex from epistoma to vertex. Frontal surface evenly punctured by shallow sparse punctures from epistoma to vertex; vestiture very scanty, represented by sparse short pale hairs. Vertex with narrow dark median line. Antennae brown, club elliptical, covered by short golden hairs. Pronotum 1.0 times as long as wide. Maximal width of pronotum around midpoint, lateral sides parallel through most of their length, at apex with an evident constriction; surface is gently reticulated , faintly shining, at base and on disk with small shallow punctures, punctures larger but also shallow near sides of pronotum and in its apical portion. Pronotum is divided from propleura by the poorly developed elevated margin. Propleura smooth, non punctured. Very sparse hairs are concentrated in apical portion of pronotum.</p><p>Scutellum triangular, scutellar impression is not developed.</p><p>Elytra light brown in color, 1.3 times as long as wide, 1.3 times as long as pronotum; lateral sides of elytra nearly parallel up to posterior part, where rather suddenly narrowed towards sutural apex, with their sides forming an angle of 45°. Elytral suture is slightly raised. Elytral surface dull, covered with regular rows of punctures of medium size. Interstriae flat and smooth; second, fourth, sixth and eighth interstriae with very sparse punctures set far apart from the neighbours; first, third, fifth and seventh interstriae without puncturation. Sparse punctures of the interstriae carry one short scale-like pale hair each. Near elytral apex, hairs longer and more abundant. Abdomen light brown in colour. Second sternite set vertical, perpendicular to first sternite, junction between first and second abdominal sternites rounded, with no indication of a transverse carina, suture between first and second sternites poorly marked, blurred, practically invisible. Second sternite armed by 5 sharpened denticles: near the posterior<!--PageBreak--> margin, a conical, pointed median spine is located, which does not touch the posterior margin of the sternite; lateral sides of second sternite with two sharp denticles; at lateral sides of the border between first and second sternites there are two additional sharp tubercles, these tubercles separated by 2/3 of sternite length; the rest of sternites unarmed. Central portion of fifth sternites impressed, its posterior margin raised. Surface of sternites roughly punctured by multiple punctures. Abdomen covered by short pale scale-like hairs. Legs brown, covered with pale hairs.</p></sec><sec sec-type="Male"><title>Male:</title><p>Unknown</p><fig id="F15" position="float" orientation="portrait"><label>Figure 15.</label><caption><p>Sternites of abdomen of <tp:taxon-name>Scolytus lindemani</tp:taxon-name>, female</p></caption><graphic xmlns:xlink="http://www.w3.org/1999/xlink" xlink:href="ZooKeys-056-065-g015.jpg" position="float" orientation="portrait" xlink:type="simple"/></fig></sec></tp:treatment-sec><tp:treatment-sec sec-type="Distribution"><title>Distribution.</title><p>known only from the type locality.</p></tp:treatment-sec><tp:treatment-sec sec-type="Etymology"><title>Etymology.</title><p>The new species is named in honor of the Russian forest entomologist G.V. Lindeman, who dedicated his life to studies of xylobiont insects.</p></tp:treatment-sec></tp:taxon-treatment>
