# Supplementary material for: New data on Neotropical Scolytus Geoffroy, 1762 with description of five new species from Peru (Coleoptera, Curculionidae, Scolytinae)
Source: Zookeys. 2010 Sep 17;(56):65–104. doi: 10.3897/zookeys.56.519 (PMC3088330; doi:10.3897/zookeys.56.519)
Supplement: XML Treatment for Scolytus vagabundus [file zookeys.56.519-treatment16.xml]

<!DOCTYPE tp:taxon-treatment
  PUBLIC "-//TaxonX//DTD Taxonomic Treatment Publishing DTD v0 20100105//EN" "tax-treatment-NSO.dtd">
<tp:taxon-treatment xmlns:tp="http://www.plazi.org/taxpub"><tp:treatment-meta><mixed-citation publication-type="journal"><person-group><name><surname>V. Petrov</surname><given-names>Alexander</given-names></name><name><surname>Y. Mandelshtam</surname><given-names>Michail</given-names></name></person-group><article-title>New data on Neotropical <italic>Scolytus</italic> Geoffroy, 1762 with description of five new species from Peru (Coleoptera, Curculionidae, Scolytinae)</article-title><source>Zookeys</source><day>17</day><month>9</month><year>2010</year><volume>2010</volume><issue>56</issue><fpage>65</fpage><lpage>104</lpage><pub-id pub-id-type="doi">10.3897/zookeys.56.519</pub-id></mixed-citation></tp:treatment-meta><tp:nomenclature><tp:taxon-name>
                    	<tp:taxon-name-part taxon-name-part-type="genus">Scolytus</tp:taxon-name-part>
                    	<tp:taxon-name-part taxon-name-part-type="species">vagabundus</tp:taxon-name-part> 
                    	<object-id xmlns:xlink="http://www.w3.org/1999/xlink" xlink:type="simple">urn:lsid:zoobank.org:act:113AFEB7-9AB8-4E8A-8068-E0ECE0A00633</object-id>
                    </tp:taxon-name><tp:taxon-status xmlns:xlink="http://www.w3.org/1999/xlink" xlink:type="simple">sp. n.</tp:taxon-status><xref ref-type="fig" rid="F24">Figs 24</xref><xref ref-type="fig" rid="F25">25</xref></tp:nomenclature><tp:treatment-sec sec-type="Type locality"><title>Type locality.</title><p>Peru, Loreto province, left bank of Amazon River.</p></tp:treatment-sec><tp:treatment-sec sec-type="Type material"><title>Type material.</title><p>Holotype ♀ (ZMM): PERU: LORETO PROVINCE: left bank of Amazon River, 70 km SSW from Iquitos to Nauta, 130 m a.s.l., 1.03.2008, leg.. A.V. Petrov.</p><fig id="F24" position="float" orientation="portrait"><label>Figure 24.</label><caption><p>Habitus of <tp:taxon-name>Scolytus vagabundus</tp:taxon-name>, female</p></caption><graphic xmlns:xlink="http://www.w3.org/1999/xlink" xlink:href="ZooKeys-056-065-g024.jpg" position="float" orientation="portrait" xlink:type="simple"/></fig></tp:treatment-sec><tp:treatment-sec sec-type="Diagnosis"><title>Diagnosis.</title><p>Species closely related to <tp:taxon-name>Scolytus carveli</tp:taxon-name> and <tp:taxon-name>Scolytus pinnatus</tp:taxon-name> Eggers, from which it can be distinguished by body size, by second sternite tubercle form and its position on sternite, by presence of tubercle on fifth sternite and by abdominal vestiture. From <tp:taxon-name>Scolytus pinnatus</tp:taxon-name> new species can be distinguished also by absence of tubercles and denticles on fourth sternite.</p></tp:treatment-sec><tp:treatment-sec sec-type="Description"><title>Description.</title><sec sec-type="Female"><title>Female:</title><p>body length 2.2 mm, 2.2 times as long as wide; colour dark brown. Head dark grayish-brown, nearly black. Frons convex from eye to eye from epistoma to vertex; surface aciculate from vertex to epistoma. Vestiture scant, hairs short and sparse, conspicuous in lateral parts of front. Antenna brown, densely covered by short golden hairs, club elliptical with evenly rounded apex. Pronotum 1.1 times as long as wide, its maximal width at the half of its length, from center to apex pronotum seems more elongated. Pronotal surface shining, punctured by deep points at base and in central part of disk; punctures of lateral sides of pronotum and its apical portion slightly larger. Apical portion of pronotum with few short dark hairs. Pronotum has a well defined acute lateral margin separating it from prothorax (propleura). Lateral sides of prothorax (propleura) are abundantly and evenly punctured by punctures of moderate size.</p><p>Scutellum triangular, deeply set in scutellar impression.</p><p>Elytra dark grayish brown with reddish brown declivity. Elytra 1.1 times as long as wide, 1.0 times as long as pronotum; lateral elytral margins slightly widened from base to middle of their length, these sides are evenly rounded then towards elytral declivity. Elytral surface shining, punctured with sparse punctures in striae. Striae and interstriae are deepened, interstriae with few and sparse punctures, evident only in posterior part of elytra. In the posterior part of elytra and on declivity, interstriae with rows of pale sparse erect hairs. Abdomen reddish brown. Second sternite set vertically, perpendicular to first sternite, anterior margin of second sternite weakly rounded, not costate, sternite two armed by a large, laterally compressed median spine, this spine basis runs through second sternite from its base and up to posterior margin. On dorsum of the spine a sharpened denticle directed by its apex downwards; this denticle located closer to base of second sternite. Lateral sides of second and third sternites with small shar<!--PageBreak-->pened denticles. Fifth sternite with a median tubercle. Surface of second sternite smooth and shining, without puncturation, other sternites with minute dense puncturation. Abdomen densely covered by yellow hairs of moderate length, hair apices directed toward tubercle of fifth sternite. Legs reddish brown, with golden hairs.</p></sec><sec sec-type="Male"><title>Male:</title><p>Unknown.</p><fig id="F25" position="float" orientation="portrait"><label>Figure 25.</label><caption><p>Sternites of abdomen of <tp:taxon-name>Scolytus vagabundus</tp:taxon-name>, female</p></caption><graphic xmlns:xlink="http://www.w3.org/1999/xlink" xlink:href="ZooKeys-056-065-g025.jpg" position="float" orientation="portrait" xlink:type="simple"/></fig></sec></tp:treatment-sec><tp:treatment-sec sec-type="Distribution"><title>Distribution.</title><p>Known only from the type locality.</p></tp:treatment-sec><tp:treatment-sec sec-type="Etymology"><title>Etymology.</title><p>Species name originates from the Hispan word “vagabundo” (vagabond).</p></tp:treatment-sec></tp:taxon-treatment>
