# Supplementary material for: New data on Neotropical Scolytus Geoffroy, 1762 with description of five new species from Peru (Coleoptera, Curculionidae, Scolytinae)
Source: Zookeys. 2010 Sep 17;(56):65–104. doi: 10.3897/zookeys.56.519 (PMC3088330; doi:10.3897/zookeys.56.519)
Supplement: XML Treatment for Scolytus woodi [file zookeys.56.519-treatment17.xml]

<!DOCTYPE tp:taxon-treatment
  PUBLIC "-//TaxonX//DTD Taxonomic Treatment Publishing DTD v0 20100105//EN" "tax-treatment-NSO.dtd">
<tp:taxon-treatment xmlns:tp="http://www.plazi.org/taxpub"><tp:treatment-meta><mixed-citation publication-type="journal"><person-group><name><surname>V. Petrov</surname><given-names>Alexander</given-names></name><name><surname>Y. Mandelshtam</surname><given-names>Michail</given-names></name></person-group><article-title>New data on Neotropical <italic>Scolytus</italic> Geoffroy, 1762 with description of five new species from Peru (Coleoptera, Curculionidae, Scolytinae)</article-title><source>Zookeys</source><day>17</day><month>9</month><year>2010</year><volume>2010</volume><issue>56</issue><fpage>65</fpage><lpage>104</lpage><pub-id pub-id-type="doi">10.3897/zookeys.56.519</pub-id></mixed-citation></tp:treatment-meta><tp:nomenclature><tp:taxon-name>
                    	<tp:taxon-name-part taxon-name-part-type="genus">Scolytus</tp:taxon-name-part>
                    	<tp:taxon-name-part taxon-name-part-type="species">woodi</tp:taxon-name-part>
                    	<object-id xmlns:xlink="http://www.w3.org/1999/xlink" xlink:type="simple">urn:lsid:zoobank.org:act:99DBFD74-8414-4F8A-B3A7-B89FDC4A605B</object-id>
                    </tp:taxon-name><tp:taxon-status xmlns:xlink="http://www.w3.org/1999/xlink" xlink:type="simple">sp. n.</tp:taxon-status><xref ref-type="fig" rid="F26">Figs 26</xref><xref ref-type="fig" rid="F31">31</xref></tp:nomenclature><tp:treatment-sec sec-type="Type locality"><title>Type locality.</title><p>Peru, Loreto province, left bank of Amazon River, Itaya River.</p></tp:treatment-sec><tp:treatment-sec sec-type="Type material"><title>Type material.</title><p>Holotype ♂ (ZMM): PERU: LORETO PROVINCE: right bank of Amazon River, 30 km S from Iquitos, Panquana camp., 120 m a.s.l., 30.01.1997, leg.. A.V. Petrov. <bold>Paratype</bold>: 1♀ (Petrov collection): PERU: LORETO PROVINCE: Itaya river, left bank of Amazon River, 58 km SSW from Iquitos to Nauta, 120 m a.s.l., 4°11'S; 73°26'W 10.02.2007, leg.. A.V. Petrov (1♀).</p><fig id="F26" position="float" orientation="portrait"><label>Figure 26.</label><caption><p>Habitus of <tp:taxon-name>Scolytus woodi</tp:taxon-name>, male</p></caption><graphic xmlns:xlink="http://www.w3.org/1999/xlink" xlink:href="ZooKeys-056-065-g026.jpg" position="float" orientation="portrait" xlink:type="simple"/></fig><fig id="F27" position="float" orientation="portrait"><label>Figure 27.</label><caption><p>Habitus, lateral view of <tp:taxon-name>Scolytus woodi</tp:taxon-name>, male</p></caption><graphic xmlns:xlink="http://www.w3.org/1999/xlink" xlink:href="ZooKeys-056-065-g027.jpg" position="float" orientation="portrait" xlink:type="simple"/></fig></tp:treatment-sec><tp:treatment-sec sec-type="Diagnosis"><title>Diagnosis.</title><p>Species morphologically closely related to <tp:taxon-name>Scolytus bispinatus</tp:taxon-name> and <tp:taxon-name>Scolytus carveli</tp:taxon-name>, from which can be distinguished with ease by form and position of second sternite tubercle and also by presence both in male and in female of small sharpened median tubercle at posterior margin of fourth sternite.</p></tp:treatment-sec><tp:treatment-sec sec-type="Description"><title>Description.</title><sec sec-type="Male"><title>Male:</title><p>Body length 2.0 mm, 2.85 times as long as wide; colour reddish brown. Head dark grayish brown. Front flat with a small median elongate tubercle running from epistoma nearly up to center of front. Circular impression clearly seen in upper portion of front above upper level of eyes nearby margin with vertex. Frontal surface shining, longitudinally aciculate. Lateral parts of front cov<!--PageBreak-->ered by very sparse grey hairs of moderate length, their apices directed towards center of front. Antennae brown, covered by short golden hairs, club elliptical with evenly rounded apex. Pronotum 1.0 times as long as wide. Maximal width of pronotum at half of its length, lateral sides evenly rounded towards apex and base; towards apex, pronotum appears more elongate. Faintly elevated median line runs from centre of pronotum towards its apical portion. Pronotum grayish brown, its basis lighter, reddish-brown; surface shining, at basis and in central part of disk pronotum with small shallow punctures, punctures at lateral sides and in apical portion larger but also shallow. Sharply elevated lateral margin separates pronotum from other parts of prothorax (propleura). Lateral sides of prothorax (propleura) are abundantly and evenly punctured by punctures of moderate size. Scant pubescence limited to few hairs at apical portion of pronotum.</p><p>Scutellum triangular, deeply set in scutellar impression.</p><p>Elytra reddish-brown. Elytra 1.1 times as long as wide, 1.0 times as long as pronotum; lateral sides of elytra are nearly parallel up to declivity, from the begi<!--PageBreak-->nning of declivity and up to sutural apex elytra are evenly rounded. Elytral surface shining, with regular rows of small punctures. Interstriae flat and smooth, with sparse punctures, conspicuous only in posterior portion of elytra. In posterior portion of elytra, interstriae with rows of pale erect hairs. Abdomen reddish-brown. Second sternite is vertical, perpendicularly set in relation to first sternite, anterior margin of second sternite weakly elevated, costate. Second sternite base armed by a large, median spine. This spine has a very specific outline, its two rounded apices are directed into opposite sides from the same basis, so when looking from below tubercle has form of stylized heart (<xref ref-type="fig" rid="F28">Fig. 28</xref>). Elevated median line runs from base of tubercle towards second sternite center. Posterior margin of fourth sternite with small median sharpened tubercle(<xref ref-type="fig" rid="F29">Fig. 29</xref>). Lateral sides of second and third sternites with minute denticles, second sternite with sharpened denticles, third sternite with smaller denticles with blunt apices. Abdominal surface shining, punctured by minute punctures, covered with very sparse tiny erect hairs. Legs reddish brown, with golden hairs.</p></sec><sec sec-type="Female"><title>Female:</title><p>similar to male except front more convex, vestiture less abundant and shorter, tubercle in anterior frontal portion of triangular form; second sternite unarmed. As in male, posterior margin of fourth sternite with small median sharpened tubercle at posterior margin, lateral sides of second and third sternites with denticles, but these denticles are extremely small.</p><!--PageBreak--><fig id="F28" position="float" orientation="portrait"><label>Figure 28.</label><caption><p>Head of <tp:taxon-name>Scolytus woodi</tp:taxon-name>, male</p></caption><graphic xmlns:xlink="http://www.w3.org/1999/xlink" xlink:href="ZooKeys-056-065-g028.jpg" position="float" orientation="portrait" xlink:type="simple"/></fig><fig id="F29" position="float" orientation="portrait"><label>Figure 29.</label><caption><p>The central spine of second sternit of <tp:taxon-name>Scolytus woodi</tp:taxon-name>, male</p></caption><graphic xmlns:xlink="http://www.w3.org/1999/xlink" xlink:href="ZooKeys-056-065-g029.jpg" position="float" orientation="portrait" xlink:type="simple"/></fig><fig id="F30" position="float" orientation="portrait"><label>Figure 30.</label><caption><p>Sternites of abdomen of <tp:taxon-name>Scolytus woodi</tp:taxon-name>, female</p></caption><graphic xmlns:xlink="http://www.w3.org/1999/xlink" xlink:href="ZooKeys-056-065-g030.jpg" position="float" orientation="portrait" xlink:type="simple"/></fig><fig id="F31" position="float" orientation="portrait"><label>Figure 31.</label><caption><p>Sternites of abdomen of <tp:taxon-name>Scolytus woodi</tp:taxon-name>, male</p></caption><graphic xmlns:xlink="http://www.w3.org/1999/xlink" xlink:href="ZooKeys-056-065-g031.jpg" position="float" orientation="portrait" xlink:type="simple"/></fig></sec></tp:treatment-sec><tp:treatment-sec sec-type="Distribution"><title>Distribution.</title><p>Known only from the type locality.</p></tp:treatment-sec><tp:treatment-sec sec-type="Etymology"><title>Etymology.</title><p>This new species is named in honour of the eminent entomologist Professor Stephen L. Wood who dedicated his life to studies of <tp:taxon-name>Scolytidae</tp:taxon-name> and <tp:taxon-name>Platypodidae</tp:taxon-name>.</p></tp:treatment-sec></tp:taxon-treatment>
